# Supplementary material for: Association of Rural Hospital Admissions with Access, Treatment, and Mortality for Patients with Acute Myocardial Infarction in Shanxi, China
Source: Int J Environ Res Public Health. 2022 May 24;19(11):6382. doi: 10.3390/ijerph19116382 (PMC9180441; doi:10.3390/ijerph19116382)
Supplement: Supplementary file 1 [file ijerph-19-06382-s001.zip]

Archive with 1 entries (1 files):
- ijerph-1702023-supplementary.pdf
